# Supplementary material for: Anticancer Activity of Urease Mimetic Cobalt (III) Complexes on A549-Lung Cancer Cells: Targeting the Acidic Microenvironment
Source: Pharmaceutics. 2022 Jan 17;14(1):211. doi: 10.3390/pharmaceutics14010211 (PMC8780642; doi:10.3390/pharmaceutics14010211)
Supplement: Supplementary file 1 [file pharmaceutics-14-00211-s001.zip]

Archive with 1 entries (1 files):
- pharmaceutics-1484555-supplementary.pdf
